# Supplementary material for: The effect of complex contrast training with different training frequency on the physical performance of youth soccer players: a randomized study
Source: PeerJ. 2024 Mar 29;12:e17103. doi: 10.7717/peerj.17103 (PMC10984173; doi:10.7717/peerj.17103)
Supplement: Supplemental Information 1 — The anthropometric and motor profile (pre and post) of the soccer players. [file peerj-12-17103-s001.xls]

## Sheet: Data
N	Group	Maturational stage	Age	Body mass pre	Body mass post	Stature pre	Stature post	BMI pre	BMI post	Subscapular skinfolds pre	Subscapular skinfolds post	Triceps skinfolds pre	Triceps skinfolds post	Pectoral skinfolds pre	Pectoral skinfolds post	Middle axillary skinfolds pre	Middle axillary skinfolds post	Supra iliac skinfolds pre	Supra iliac skinfolds post	Abdominal skinfolds pre	Abdominal skinfolds post	Thigh skinfolds pre	Thigh skinfolds post	Leg skinfolds pre	Leg skinfolds post	Thorax circumference pre	Thorax circumference post	Waist circumference pre	Waist circumference post	Abdomen circumference pre	Abdomen circumference post	Hip circumference pre	Hip circumference post	Right medial thigh circumference pre	Right medial thigh circumference post	Left medial thigh circumference pre	Left medial thigh circumference post	Right leg circumference pre	Right leg circumference post	Left leg circumference pre	Left leg circumference post	Circumference of right contracted arm pre	Circumference of right contracted arm post	Circumference of left contracted arm pre	Circumference of left contracted arm post	Wrist bone diameter pre	Wrist bone diameter post	elbow bone diameter pre	Elbow bone diameter post
1	1	4	14	55.3	54.8	167.8	168.1	19.64	19.393	6.7	7.4	5.4	6.1	3.5	3.3	5.3	4.2	7.1	7.9	8.8	9	11.2	12.3	8	7.4	79.5	81.4	69	67.2	68.8	66.3	85.5	85.3	50.3	49	49.8	47.6	34	34.4	33.5	33.9	26	24.7	25.1	24.9	5	5	6.3	6.3
2	1	4	16	71.5	70.3	183.5	184	21.2341	20.7644	8.7	9.1	10.1	10.7	4.3	5.6	5.1	6.6	13.5	14.3	14	13	20.4	21	13	12.2	84	87.7	71	71.3	75	74.6	93	97	51	52	51	51.8	34.5	34.4	35	35.5	32	32.3	31	31.2	4.8	4.8	6	6.1
3	1	4	14	53	57.1	159.7	162	20.781	21.7574	7.7	11.5	10.2	13.2	8.1	9.5	8	12.8	18.6	21.9	20.5	21.2	18.6	20.3	10.2	10.5	83	86.3	70	73.5	74.2	78.4	86	90.1	48.5	51	48.5	51.2	33	34.3	33	34	25	26.5	25	26.3	4.6	4.7	6.2	6.3
4	1	4	14	56.7	57.2	167.6	168	20.1853	20.2664	6	6.5	9.1	9.2	3.5	3.8	5.4	5.5	10.2	10.6	10.4	11	8.7	8.5	7.1	7	77.7	78	72	72	73.5	73.5	87	87.6	48.2	48.6	48	48.3	36	36.1	35.4	35.6	26.1	26.4	25.7	26	5	5	6.3	6.4
5	1	4	17	60.6	59.4	172	172.5	20.484	19.9622	6.7	8.5	4.2	5.8	2.3	3.4	2.9	3.9	7.1	7.6	7.1	7.1	18.5	8.4	3.6	5.1	81.5	82	68.5	69	70.5	69.3	84.5	86.3	51.7	52.5	51.2	50.8	35.5	35.4	34.5	34.4	27.7	27.5	27.5	27.4	4.8	4.8	6	6
6	1	3	15	88.7	87.9	182.1	182.1	26.7488	26.5075	36	26.2	25.2	20	18.8	11	17.8	15.5	40	31.8	41	30	33.5	26.8	15	16.2	100.5	100	89.1	88	100.6	96	106	107	60	61	59.9	62	39.8	39	40.3	40	30.5	31	32	31.5	5.2	5.3	7	7
7	1	3	14	51.2	52.4	159.3	161	20.1762	20.2153	5.5	6.3	9	9	4	6.5	3.4	5.4	10.1	11.2	10.2	10	16.1	14.2	7.4	7.2	81	84.4	65	65.5	68.7	66.7	85	84.8	46.3	46.2	46	46.1	34.5	34.2	35	35.1	25.8	26.5	25.4	26.4	4.5	4.6	6.5	6.6
8	1	4	17	70.4	69.7	179	180	21.9718	21.5123	7.5	7.4	12.4	12	7.6	7.7	5	5.1	15.8	16	18.4	18	15.7	15.6	6.3	6	85.3	85.7	73	72.8	78.5	78.3	94.5	94.6	52	52.1	51	51.3	36	35.8	35	35.2	29	29.3	28	28.2	5	5.1	6.5	6.5
9	2	4	15	85.6	86.8	184	185.2	25.2836	25.3068	12.8	14.6	17.2	18	13.2	11.2	14.4	12.5	19.2	24.5	17.3	23.3	25.8	22.3	16.8	14.5	93.4	93.5	84.3	84	86.5	86.2	107	106	52.9	53	52	52.3	41	41.3	40.8	41	32.2	32.8	31.3	31.7	6.1	6.1	7	7
10	2	4	15	52	54.4	165.5	166.9	18.9849	19.5293	6.3	7.7	4.9	5.8	2.4	4.6	2.9	5.9	9.1	12.1	9.1	10.9	6.2	9	3.5	4.4	78	77.5	67	68.5	67	71	83.5	83	47	47.5	48	48	31.5	31.8	31.5	31.5	25	26	24.5	25	5.3	5.3	6.1	6.2
11	2	4	17	53.7	53.8	175	175.3	17.5347	17.5073	6.8	7.7	5.6	5.6	3.5	3.3	4.8	4	5.6	6.2	7.9	6.7	8.2	8.4	7.8	6.8	80.5	81.3	67.4	66.3	66	67	80	83	48.1	47.2	48	46.2	32	32.3	31	32.1	24.2	24.7	24	24.5	4.8	4.9	5.8	6.1
12	2	2	15	64.5	67.2	181.4	181.6	19.6013	20.3769	8.2	9	7.4	9.5	4.4	6.3	4.7	6.8	8.8	11	9	11.5	8.2	9	5.8	7.5	85.6	89.3	74	76	76.5	76.5	87	94	49.8	50.2	49.6	49.3	34.4	35	34.3	34.9	26.6	27.2	26.7	26.9	5.2	5.3	6.5	6.5
13	2	4	16	63.4	65	173	173.6	21.1835	21.5682	9.1	10.6	8.7	10	5.8	5.4	7.3	6	7.8	13	10.3	11.2	15.2	14.3	11.1	9.2	81.8	84	67.9	69.3	68.9	69.9	91.3	90.8	53.6	54.1	54	54	39	39.1	38	38.5	28.8	29.2	29	29.3	4.9	5	6.8	6.8
14	2	5	14	67	66.5	179.1	179.2	20.8874	20.7084	7.4	7	6.1	6	2.6	2.5	3.1	3.1	7.1	6.9	7.8	7.5	5.9	5.8	9.9	9.3	84	89	73.5	74.5	75	76	89	89.5	51	50	49.5	49.5	34.5	35.5	34.5	35.3	27	28	27	28	5.3	5.3	6.4	6.4
15	3	4	15	57.5	59.5	165	165.2	21.1203	21.802	6.8	8.7	9	11.2	4.3	5.8	5	7.1	9.9	12.3	10.9	12.2	9.5	11	9.4	10.6	83.8	85	70.1	72.5	72.2	72.9	81.4	89.9	50	51.2	50.6	52	33.5	33.8	33.4	33.7	28.1	28.3	27.3	27.8	4.2	4.3	6.1	6.1
16	3	5	15	79.5	79.3	195.1	195.3	20.8859	20.7907	4.1	6	4.7	6.1	2.4	4.4	4.5	4.6	6	7	7.6	8.8	7.5	8.3	5.7	5.9	96.4	96	78.3	76.7	79.6	79	95	95.8	55.3	54.8	55.9	55.2	38.8	38.6	39.3	38.7	29.3	29.5	29.2	29.2	5.5	5.5	7.5	7.4
17	3	4	16	64.5	65	168.8	169.5	22.6368	22.6242	7.2	8.9	6.9	6.6	5.7	5.8	3.7	4.8	10.6	7.7	12.8	8.4	9	9.9	3.6	5.3	89	89.8	72	72.1	76	74.1	94.3	92.3	53	53.9	52.9	53.2	35	35.3	35.7	35.6	29	28.8	29.5	29.2	4.8	4.8	6.4	6.4
18	3	4	16	60.6	62.1	174.4	176	19.9241	20.0478	8	9.5	9.9	12.1	5.5	7.1	5.6	7.2	13.2	14.8	12	13.4	11.3	12	6.1	7.4	82	86.1	72	74.5	73.5	75.8	87.5	89.5	49	51.2	49.5	51.8	33	33.3	34.5	34.6	26	27	25.6	26.7	4.9	4.9	6.9	7
19	3	3	17	71.5	70.9	188.4	190	20.1439	19.6399	9.2	10.4	5.1	7.3	3.3	5.7	3.8	5.8	11	11.4	8.7	10	6.5	9	4	6.4	83	84.2	72	71.1	76	74.5	90	92.7	48	50.5	48	50.5	34.5	36.1	35.5	36.4	28	29.3	26	27.8	5.3	5.3	7	7
20	3	5	15	58.7	61.2	176.5	176.6	18.8429	19.6232	6.8	8.9	6.1	7	3.3	4.9	4.4	6.2	8.5	9.3	5.9	7.2	5.7	7.5	3.8	5.1	86	86.3	73.6	73.2	70	69.8	79	79.6	52	52.3	52.5	52.6	34	34.1	34.2	34.4	27	27.2	27.5	27.9	4.3	4.3	5.8	5.8
21	3	4	15	62.6	63	172.3	173	21.0865	21.0498	5.7	7.1	8.2	10.1	4	5.8	3	5.2	7.7	8	9.4	10.2	7.6	8.8	7.3	8.5	83.4	84.2	69.3	69.1	70.7	69.8	92.5	92.4	50.4	51.2	50.5	51.6	36	35.8	37	36.6	26.4	27.9	27	28.3	4.2	4.3	6.2	6.2
[truncated: 18 more columns]
